# Supplementary material for: The TRPA1 Channel Amplifies the Oxidative Stress Signal in Melanoma
Source: Cells. 2021 Nov 11;10(11):3131. doi: 10.3390/cells10113131 (PMC8624842; doi:10.3390/cells10113131)
Supplement: Supplementary file 1 [file cells-10-03131-s001.zip]

Archive with 1 entries (1 files):
- cells-1443606-supplementary.pdf
